# Supplementary material for: Deregulation of oxidative phosphorylation pathways in embryos derived in vitro from prepubertal and pubertal heifers based on whole-transcriptome sequencing
Source: BMC Genomics. 2024 Jun 24;25:632. doi: 10.1186/s12864-024-10532-7 (PMC11197288; doi:10.1186/s12864-024-10532-7)
Supplement: Supplementary file 9 — Supplementary Material 9 [file 12864_2024_10532_MOESM9_ESM.xlsx]

## Sheet: Additional File 1
Supplementary Table S1. List of DEGs associated with the metabolic pathway
Kolumna1	gene	baseMean	log2FoldChange	Fc	FC2	znak zmiany	lfcSE	stat	pvalue	padj	a1count.txt	a2count.txt	a3count.txt	a8count.txt	z4count.txt	z5count.txt	z6count.txt	z7count.txt	Gene names	a - niedojrzałe	z - dojrzałe
229	ENSBTAG00000004922	1847.96	0.741286	1.67166	1.67166	up reg w dojrzałych	0.23405	3.16721	0.00153907	0.0923329	1896	1398.88	872.085	1366.07	1485.97	2973.55	2838.1	1953.04	AGPAT5	1383.26	2312.67
273	ENSBTAG00000013178	113.12	-1.24367	2.36801	2.36801	down reg w dojrzałych	0.402915	-3.08669	0.00202399	0.103298	144.467	92.9922	112.382	286.74	111.934	39.9069	52.8347	63.6999	ALAS2	159.145	67.094
387	ENSBTAG00000002094	2529.37	0.296991	1.22858	1.22858	up reg w dojrzałych	0.103243	2.87662	0.00401956	0.14421	2248.7	2232.81	2276.86	2322.5	2563.94	2993.02	3087.31	2509.78	ATP5MF	2270.22	2788.51
285	ENSBTAG00000021227	4795.95	0.361476	1.28474	1.28474	up reg w dojrzałych	0.117834	3.06768	0.00215727	0.105464	4876	4027.66	3960.35	3928.63	4820.47	6275.12	5333.66	5145.68	ATP5PD	4198.16	5393.73
39	ENSBTAG00000014486	580.956	-0.732345	1.66134	1.66134	down reg w dojrzałych	0.172588	-4.24331	2.20242e-05	0.00786829	661.558	601.949	949.629	687.796	464.771	394.203	388.335	499.408	ATP12A	725.233	436.679
17	ENSBTAG00000013569	858.066	-0.961685	1.94758	1.94758	down reg w dojrzałych	0.189352	-5.07881	3.79801e-07	0.00031128	1206.55	1043.91	1215.97	1070.75	825.718	406.856	538.033	556.737	CD38	1134.3	581.836
389	ENSBTAG00000002736	2056.34	0.362622	1.28576	1.28576	up reg w dojrzałych	0.12634	2.87022	0.00410192	0.14421	2067.37	1812.85	1550.87	1765.22	1978.32	2473.26	2558.08	2244.79	DNMT1	1799.08	2313.61
205	ENSBTAG00000012058	630.491	-0.467673	1.38288	1.38288	down reg w dojrzałych	0.143816	-3.25187	0.00114647	0.0779207	747.241	621.948	749.589	808.78	618.072	475.963	483.437	538.901	GMDS	731.889	529.094
214	ENSBTAG00000018483	1148.27	0.38295	1.30401	1.30401	up reg w dojrzałych	0.119119	3.21485	0.00130513	0.0852988	1144.77	980.918	933.895	926.905	1198.83	1446.38	1271.55	1282.92	NDUFS3	996.623	1299.92
269	ENSBTAG00000007812	1145.28	0.393526	1.3136	1.3136	up reg w dojrzałych	0.127354	3.09003	0.00200139	0.102898	1029.2	931.922	1018.18	983.11	1506.25	1174.82	1402.76	1116.02	NDUFA13	990.604	1299.96
401	ENSBTAG00000007754	832.388	0.407519	1.3264	1.3264	up reg w dojrzałych	0.14221	2.86562	0.00416196	0.14461	809.013	625.947	752.96	675.412	887.363	1124.21	962.472	821.729	NDUFA3	715.833	948.943
130	ENSBTAG00000015255	653.151	0.545887	1.45992	1.45992	up reg w dojrzałych	0.156316	3.4922	0.000479057	0.0517347	462.293	547.954	620.349	492.508	712.973	758.232	675.403	955.499	ST6GALNAC2	530.776	775.527
407	ENSBTAG00000000111	2653.03	0.250887	1.18994	1.18994	up reg w dojrzałych	0.0880251	2.85017	0.00436954	0.148803	2274.6	2583.78	2320.69	2512.08	2915.16	2927.81	2802	2888.16	UGP2	2422.79	2883.28
52	ENSBTAG00000004826	458.559	-0.750352	1.6822	1.6822	down reg w dojrzałych	0.184109	-4.07559	4.58981e-05	0.012066	431.407	603.949	579.892	685.891	421.781	310.495	292.352	342.706	ACP5	575.285	341.834
226	ENSBTAG00000016881	44.4534	-1.42041	2.67662	2.67662	down reg w dojrzałych	0.44573	-3.18671	0.00143899	0.0888303	51.8087	66.9944	77.5437	61.9207	30.8225	11.6801	14.0893	40.768	ANPEP	64.5669	24.3399
242	ENSBTAG00000009125	240.064	-1.1241	2.17966	2.17966	down reg w dojrzałych	0.356531	-3.15289	0.00161664	0.0928525	316.83	187.984	466.386	345.803	261.18	125.561	65.1628	151.606	ALDH1A3	329.251	150.877
282	ENSBTAG00000008743	1080.58	0.321534	1.24966	1.24966	up reg w dojrzałych	0.104644	3.07263	0.00212179	0.104463	987.355	930.922	959.743	965.963	1176.12	1221.54	1311.18	1091.82	ALDH2	960.996	1200.17
357	ENSBTAG00000013099	366.19	-0.455457	1.37122	1.37122	down reg w dojrzałych	0.155484	-2.9293	0.00339731	0.131529	340.742	467.961	443.909	442.019	301.736	308.549	332.859	291.746	ALDOC	423.658	308.722
183	ENSBTAG00000008951	252.346	-0.936727	1.91418	1.91418	down reg w dojrzałych	0.282154	-3.31992	0.000900445	0.0684979	194.283	391.967	460.767	280.072	232.791	120.694	184.041	154.154	ALPL	331.772	172.92
326	ENSBTAG00000009738	1484.3	0.374147	1.29607	1.29607	up reg w dojrzałych	0.12569	2.97673	0.00291337	0.123509	1480.53	1273.89	1095.73	1321.29	1691.18	1501.86	1879.15	1630.72	MGAT4B	1292.86	1675.73
67	ENSBTAG00000002321	1560.77	0.488206	1.4027	1.4027	up reg w dojrzałych	0.123792	3.94376	8.02153e-05	0.0161977	1492.49	1326.89	1144.05	1233.65	1739.04	1788.03	2090.49	1671.49	AMT	1299.27	1822.26
208	ENSBTAG00000008341	296.989	-0.749701	1.68144	1.68144	down reg w dojrzałych	0.231953	-3.23212	0.00122874	0.082308	250.077	505.957	439.414	294.361	224.68	238.468	191.085	231.868	ARSB	372.452	221.525
65	ENSBTAG00000017969	64.5674	-2.64277	6.24528	6.24528	down reg w dojrzałych	0.665176	-3.97303	7.09635e-05	0.0152815	28.8933	60.9949	65.1816	289.598	23.5224	7.78672	6.16405	34.398	CA4	111.167	17.9678
399	ENSBTAG00000002182	1262.1	0.307972	1.23797	1.23797	up reg w dojrzałych	0.107409	2.86729	0.00414003	0.144542	1073.04	1149.9	1141.8	1147.91	1345.64	1559.29	1423.01	1256.16	COX17	1128.16	1396.03
299	ENSBTAG00000022613	2300.23	0.345309	1.27042	1.27042	up reg w dojrzałych	0.113591	3.03995	0.00236619	0.109932	2074.34	2086.82	2017.26	1928.12	2416.32	2918.07	2763.25	2197.65	CYCS	2026.64	2573.82
429	ENSBTAG00000012037	545.543	0.380154	1.30148	1.30148	up reg w dojrzałych	0.134689	2.82247	0.00476557	0.15494	422.44	501.958	446.157	525.85	669.172	556.75	630.494	611.519	DGUOK	474.101	616.984
227	ENSBTAG00000019887	460.069	0.480779	1.3955	1.3955	up reg w dojrzałych	0.150894	3.18619	0.00144158	0.0888303	388.566	358.97	394.461	395.34	480.993	591.791	618.166	452.27	DHODH	384.334	535.805
139	ENSBTAG00000013411	5148.21	-0.523259	1.4372	1.4372	down reg w dojrzałych	0.151314	-3.4581	0.000544006	0.0541667	5647.15	6603.44	6487.82	5549.05	5443.41	3861.24	3198.26	4395.3	ENO1	6071.87	4224.55
178	ENSBTAG00000010284	610.11	0.944947	1.92512	1.92512	up reg w dojrzałych	0.283113	3.33771	0.000844729	0.0658022	500.154	474.96	244.993	448.687	632.672	1011.3	1143.87	424.242	ETNPPL	417.198	803.021
385	ENSBTAG00000004171	852.602	-0.478689	1.39348	1.39348	down reg w dojrzałych	0.166133	-2.88136	0.00395965	0.143298	849.863	1182.9	1035.04	902.137	761.64	738.765	527.466	823.003	GPHN	992.485	712.719
384	ENSBTAG00000043553	110.802	-0.705024	1.63017	1.63017	down reg w dojrzałych	0.244605	-2.8823	0.00394785	0.143243	171.367	145.988	123.62	108.599	93.2786	74.9472	84.5355	84.0839	GPX3	137.394	84.2113
20	ENSBTAG00000006795	1959.83	1.02951	2.04134	2.04134	up reg w dojrzałych	0.213712	4.81729	1.45522e-06	0.00101378	1336.07	1658.86	1058.64	1101.24	1878.55	3997.51	2340.58	2307.21	GCSH	1288.7	2630.96
136	ENSBTAG00000026748	244.051	-0.74286	1.67349	1.67349	down reg w dojrzałych	0.214006	-3.47121	0.00051811	0.0530796	244.099	330.972	346.137	301.983	245.769	145.028	166.429	171.99	GULO	305.798	182.304
192	ENSBTAG00000021801	1479.99	-0.374995	1.29684	1.29684	down reg w dojrzałych	0.11374	-3.29694	0.000977437	0.0709303	1653.89	1710.86	1687.98	1633.75	1522.47	1185.53	1190.54	1254.89	INPP5F	1671.62	1288.36
271	ENSBTAG00000017482	686.397	-0.462816	1.37823	1.37823	down reg w dojrzałych	0.149702	-3.09158	0.00199096	0.102898	749.234	758.936	994.582	681.128	628.616	524.63	604.957	549.093	ISYNA1	795.97	576.824
47	ENSBTAG00000009845	2693	0.454178	1.37	1.37	up reg w dojrzałych	0.109334	4.15403	3.26666e-05	0.00968392	2673.13	2040.83	2274.61	2102.45	3155.25	3116.63	3185.93	2995.17	ITPK1	2272.76	3113.25
134	ENSBTAG00000014093	970.216	-0.514787	1.42878	1.42878	down reg w dojrzałych	0.147852	-3.48178	0.000498094	0.0517907	1194.59	964.919	1181.14	1226.03	975.775	781.592	651.628	786.057	IDH2	1141.67	798.763
304	ENSBTAG00000000139	1016.57	0.414664	1.33299	1.33299	up reg w dojrzałych	0.137149	3.02345	0.00249907	0.114162	1057.1	797.933	846.237	784.964	1046.34	1241.01	1278.6	1080.35	KMT5A	871.558	1161.58
260	ENSBTAG00000018405	2164.23	0.628047	1.54547	1.54547	up reg w dojrzałych	0.201324	3.11959	0.00181102	0.0970497	2030.5	1694.86	1410.4	1666.14	1768.24	2757.47	3798.81	2187.46	MARS1	1700.48	2627.99
365	ENSBTAG00000021779	338.774	-0.598037	1.51366	1.51366	down reg w dojrzałych	0.204644	-2.92233	0.00347422	0.132962	302.882	498.958	414.69	414.392	195.479	285.189	294.113	304.486	MGST2	407.731	269.817
81	ENSBTAG00000010265	103.724	-1.0161	2.02244	2.02244	down reg w dojrzałych	0.265326	-3.82962	0.000128342	0.0218211	143.47	179.985	123.62	107.647	69.7562	73.0005	54.5958	77.7139	MGST3	138.681	68.7666
45	ENSBTAG00000004651	463.402	0.640364	1.55872	1.55872	up reg w dojrzałych	0.153993	4.1584	3.20488e-05	0.00968392	354.691	311.974	398.957	383.908	514.249	539.23	678.045	526.162	NME1	362.382	564.421
96	ENSBTAG00000016107	141.471	0.827204	1.77424	1.77424	up reg w dojrzałych	0.221226	3.73918	0.000184623	0.0267953	79.7058	91.9923	120.249	116.22	165.468	178.121	201.652	178.36	PCYT1B	102.042	180.9
151	ENSBTAG00000011934	595.12	1.01262	2.01757	2.01757	up reg w dojrzałych	0.29576	3.42378	0.00061756	0.0569839	566.907	399.966	310.175	301.03	499.649	843.886	1343.76	495.586	PCK2	394.52	795.721
340	ENSBTAG00000013527	6142.19	0.555461	1.46964	1.46964	up reg w dojrzałych	0.187708	2.95919	0.00308454	0.126977	6032.73	4652.61	4939.19	4272.53	4964.04	7864.59	10131.1	6280.81	PGD	4974.27	7310.12
361	ENSBTAG00000013081	1087.49	0.553455	1.4676	1.4676	up reg w dojrzałych	0.189068	2.92727	0.00341949	0.131977	1023.22	1042.91	654.064	805.922	1154.22	1367.54	1663.41	988.623	PSPH	881.53	1293.45
113	ENSBTAG00000014127	15595.9	-0.785837	1.72409	1.72409	down reg w dojrzałych	0.218963	-3.5889	0.000332071	0.0405855	17194.5	20153.3	20982.9	20634.8	16128.3	6112.57	9542.83	14017.8	PTGS2	19741.4	11450.4
181	ENSBTAG00000012259	673.547	0.477156	1.392	1.392	up reg w dojrzałych	0.143173	3.33272	0.000860019	0.0662025	556.944	557.953	602.368	536.329	669.984	857.512	919.324	687.959	PNPO	563.398	783.695
3	ENSBTAG00000012838	234.31	-1.17375	2.25597	2.25597	down reg w dojrzałych	0.187188	-6.2704	3.60112e-10	1.67248e-06	320.816	276.977	324.784	375.335	155.735	123.614	130.326	166.894	RDH12	324.478	144.142
177	ENSBTAG00000008091	34.23	-1.60396	3.03977	3.03977	down reg w dojrzałych	0.480174	-3.34038	0.000836628	0.0658022	33.8749	39.9966	62.934	68.5891	14.6001	20.4401	7.9252	25.48	SELENBP1	51.3487	17.1114
29	ENSBTAG00000020789	190.664	-1.1771	2.26122	2.26122	down reg w dojrzałych	0.272254	-4.32353	1.53553e-05	0.00737745	196.275	244.979	330.403	285.788	148.435	67.1604	108.311	143.962	STS	264.362	116.967
424	ENSBTAG00000019096	5529.24	0.397085	1.31684	1.31684	up reg w dojrzałych	0.140604	2.82414	0.00474074	0.15469	6176.2	4433.63	4322.22	4160.12	5515.6	6861.07	6776.05	5989.07	UQCRC1	4773.04	6285.45
