# Supplementary material for: Deregulation of oxidative phosphorylation pathways in embryos derived in vitro from prepubertal and pubertal heifers based on whole-transcriptome sequencing
Source: BMC Genomics. 2024 Jun 24;25:632. doi: 10.1186/s12864-024-10532-7 (PMC11197288; doi:10.1186/s12864-024-10532-7)
Supplement: Supplementary file 10 — Supplementary Material 10 [file 12864_2024_10532_MOESM10_ESM.xlsx]

## Sheet: Additional File 2
Supplementary Table S2. List of DEGs associated with the oxidative phosphorylation pathway.
	gene	baseMean	log2FoldChange	Fc	FC	znak zmiany	lfcSE	stat	pvalue	padj	a1count.txt	a2count.txt	a3count.txt	a8count.txt	z4count.txt	z5count.txt	z6count.txt	z7count.txt	Gene names	a - niedojrzałe	z - dojrzałe
387	ENSBTAG00000002094	2529.37	0.296991	1.22858	1.22858	up reg w dojrzałych	0.103243	2.87662	0.00401956	0.14421	2248.7	2232.81	2276.86	2322.5	2563.94	2993.02	3087.31	2509.78	ATP5MF	2270.22	2788.51
285	ENSBTAG00000021227	4795.95	0.361476	1.28474	1.28474	up reg w dojrzałych	0.117834	3.06768	0.00215727	0.105464	4876	4027.66	3960.35	3928.63	4820.47	6275.12	5333.66	5145.68	ATP5PD	4198.16	5393.73
39	ENSBTAG00000014486	580.956	-0.732345	1.66134	1.66134	down reg w dojrzałych	0.172588	-4.24331	2.20242e-05	0.00786829	661.558	601.949	949.629	687.796	464.771	394.203	388.335	499.408	ATP12A	725.233	436.679
214	ENSBTAG00000018483	1148.27	0.38295	1.30401	1.30401	up reg w dojrzałych	0.119119	3.21485	0.00130513	0.0852988	1144.77	980.918	933.895	926.905	1198.83	1446.38	1271.55	1282.92	NDUFS3	996.623	1299.92
269	ENSBTAG00000007812	1145.28	0.393526	1.3136	1.3136	up reg w dojrzałych	0.127354	3.09003	0.00200139	0.102898	1029.2	931.922	1018.18	983.11	1506.25	1174.82	1402.76	1116.02	NDUFA13	990.604	1299.96
401	ENSBTAG00000007754	832.388	0.407519	1.3264	1.3264	up reg w dojrzałych	0.14221	2.86562	0.00416196	0.14461	809.013	625.947	752.96	675.412	887.363	1124.21	962.472	821.729	NDUFA3	715.833	948.943
424	ENSBTAG00000019096	5529.24	0.397085	1.31684	1.31684	up reg w dojrzałych	0.140604	2.82414	0.00474074	0.15469	6176.2	4433.63	4322.22	4160.12	5515.6	6861.07	6776.05	5989.07	UQCRC1	4773.04	6285.45
399	ENSBTAG00000002182	1262.1	0.307972	1.23797	1.23797	up reg w dojrzałych	0.107409	2.86729	0.00414003	0.144542	1073.04	1149.9	1141.8	1147.91	1345.64	1559.29	1423.01	1256.16	COX17	1128.16	1396.03
299	ENSBTAG00000022613	2300.23	0.345309	1.27042	1.27042	up reg w dojrzałych	0.113591	3.03995	0.00236619	0.109932	2074.34	2086.82	2017.26	1928.12	2416.32	2918.07	2763.25	2197.65	CYCS	2026.64	2573.82
Note: Fc=fold change, padj=p adjusted
