# Supplementary material for: Deregulation of oxidative phosphorylation pathways in embryos derived in vitro from prepubertal and pubertal heifers based on whole-transcriptome sequencing
Source: BMC Genomics. 2024 Jun 24;25:632. doi: 10.1186/s12864-024-10532-7 (PMC11197288; doi:10.1186/s12864-024-10532-7)
Supplement: Supplementary file 11 — Supplementary Material 11 [file 12864_2024_10532_MOESM11_ESM.xlsx]

## Sheet: Additional File 3
Supplementary Table S3. List of DEGs involved in pathways for the KEGG enrichment analysis.
Category	Term	Count	%	PValue	Genes	List Total	Pop Hits	Pop Total	Fold Enrichment	Bonferroni	Benjamini	FDR
KEGG_PATHWAY	bta03010:Ribosome	13	3.258145363408521	2.2261005159093366E-4	RPL5, MRPL18, RPL13A, RPS3A, MRPL34, MRPL10, MRPL4, RPS25, MRPL2, RPS17, RPL14, RPL36, RPL27	192	168	9038	3.6425471230158726	0.05708165982399771	0.058769053620006485	0.058769053620006485
KEGG_PATHWAY	bta01100:Metabolic pathways	52	13.032581453634084	0.0012649076387564813	AGPAT5, ALAS2, ATP5MF, ATP5PD, ATP12A, CD38, DNMT1, GMDS, NDUFS3, NDUFA13, NDUFA3, ST6GALNAC2, UGP2, ACP5, ANPEP, ALDH1A3, ALDH2, ALDOC, ALPL, MGAT4B, AMT, ARSB, CA4, COX17, CYCS, DGUOK, DHODH, ENO1, ETNPPL, GPHN, GPX3, GCSH, GULO, INPP5F, ISYNA1, ITPK1, IDH2, KMT5A, MARS1, MGST2, MGST3, NME1, PCYT1B, PCK2, PGD, PSPH, PTGS2, PNPO, RDH12, SELENBP1, STS, UQCRC1	192	1607	9038	1.5232057664384981	0.2840514654714916	0.16696780831585553	0.16696780831585553
KEGG_PATHWAY	bta01240:Biosynthesis of cofactors	10	2.506265664160401	0.0048739679699571666	GULO, ALAS2, UGP2, ALDH2, RDH12, PNPO, ALPL, GPHN, DHODH, NME1	192	152	9038	3.096902412280702	0.724694394290895	0.4289091813562307	0.4289091813562307
KEGG_PATHWAY	bta00480:Glutathione metabolism	6	1.5037593984962405	0.00977742144109	GPX3, MGST3, ANPEP, IDH2, MGST2, PGD	192	62	9038	4.555443548387097	0.9252750361186063	0.5703305394639948	0.5703305394639948
KEGG_PATHWAY	bta00190:Oxidative phosphorylation	9	2.2556390977443606	0.01080171476257566	NDUFA13, ATP5PD, NDUFA3, COX17, NDUFS3, UQCRC1, CYCS, ATP12A, ATP5MF	192	143	9038	2.9626311188811187	0.9431401539695495	0.5703305394639948	0.5703305394639948
KEGG_PATHWAY	bta05020:Prion disease	13	3.258145363408521	0.016409826864334887	RYR2, NDUFA13, ATP5PD, NDUFA3, HSPA2, TUBB4A, C8A, TUBA4A, IL6, TUBA1A, NDUFS3, UQCRC1, CYCS	192	282	9038	2.1700280732860517	0.987325121078983	0.722032382030735	0.722032382030735
KEGG_PATHWAY	bta01200:Carbon metabolism	7	1.7543859649122806	0.031166590739815394	GCSH, IDH2, AMT, ALDOC, ENO1, PGD, PSPH	192	112	9038	2.942057291666667	0.9997657043936397	1.0	1.0
KEGG_PATHWAY	bta05171:Coronavirus disease - COVID-19	12	3.007518796992481	0.0367596350753311	RPS25, RPL5, RPS17, IL6, STAT3, RPL14, RPL36, RPL13A, RPS3A, ISG15, RPL27, C8A	192	282	9038	2.0031028368794326	0.9999491894589877	1.0	1.0
KEGG_PATHWAY	bta05410:Hypertrophic cardiomyopathy	6	1.5037593984962405	0.04501079440062588	MYBPC3, RYR2, IL6, TPM3, TPM1, ITGB8	192	92	9038	3.0699728260869565	0.9999947568273908	1.0	1.0
KEGG_PATHWAY	bta00260:Glycine, serine and threonine metabolism	4	1.0025062656641603	0.06907580778766026	GCSH, ALAS2, AMT, PSPH	192	45	9038	4.184259259259259	0.9999999937858808	1.0	1.0
KEGG_PATHWAY	bta05016:Huntington disease	12	3.007518796992481	0.0753237395905246	NDUFA13, ATP5PD, TUBA1A, BDNF, GPX3, NDUFA3, NDUFS3, UQCRC1, CYCS, AP2A1, TUBB4A, TUBA4A	192	319	9038	1.7707680250783697	0.9999999989497736	1.0	1.0
KEGG_PATHWAY	bta05206:MicroRNAs in cancer	11	2.756892230576441	0.09201259610208914	NOTCH3, ZEB2, DNMT1, TNN, STMN1, STAT3, TPM1, PTGS2, SLC7A1, SOX4, CDC25A	192	293	9038	1.7672426052332193	0.9999999999914282	1.0	1.0
KEGG_PATHWAY	bta05022:Pathways of neurodegeneration - multiple diseases	16	4.010025062656641	0.09491912472092189	RYR2, NDUFA13, ATP5PD, BDNF, GPX3, NDUFA3, UBE2G2, PTGS2, TUBB4A, TUBA4A, IL6, TUBA1A, NDUFS3, UQCRC1, CYCS, NEFH	192	490	9038	1.5370748299319728	0.9999999999963232	1.0	1.0
